# Supplementary material for: Genome-Wide Identification and Expression Analysis of the ARF Gene Family in Chickpea (Cicer arietinum)
Source: Plants (Basel). 2026 May 31;15(11):1708. doi: 10.3390/plants15111708 (PMC13258859; doi:10.3390/plants15111708)
Supplement: Supplementary file 1 [file plants-15-01708-s001.zip › plants-4324214-Supplementary information.xlsx]

## Sheet: TableS1 Primers
Table S1: List of primer sequences used in this study.
Primer Name	Sequence(5'-3')	Usage
CaGADPH-Fw	ACACAGGAACCCAGAGGAGA	Real-time qPCR
CaGADPH-Rv	AGCAGCCTTGTCCTTATCGG
CaARF6a-Fw	TACATGAACACCGCAGGCAA
CaARF6a-Rv	CGTTCAGCGGGTTGTTGTTT
CaARF6b-Fw	AGTGCAGCAAATGGGAAACAA
CaARF6b-Rv	GACCCCACAGTTGCTAACCC
CaARF8a-Fw	TCTACTCCCCACCACTGTCC
CaARF8a-Rv	TGCAAGCGTATAGAGAGCCC
CaARF8b-Fw	GACGAAGGGCTAATGTGGCT
CaARF8b-Rv	AAGTTGGACCCAGTCTCTGC
CaARF19a-Fw	TAAACGTGGAGCTGTGGGAAG
CaARF19a-Rv	CTTTGTCGGTCCTCCAGTTGT
CaARF19b-Fw	TATGCCGTGGCTTGGAGATG
CaARF19b-Rv	AAGCCCTGACTGAGGAGAAGA
CaARF19c-Fw	TGTCATCTGCTGAGGTGCAG
CaARF19c-Rv	TCCTCTCCATGCATTGCCAC
CaARF5-Fw	AAGTGGCTGCACCGAATCTT
CaARF5-Rv	GAGGTTGCTGCATAGGCCA
CaARF3a-Fw	CGTCGTCTGGTTCATCCTCA
CaARF3a-Rv	CATAGGACCCGCACAAGCAT
CaARF3b-Fw	TCGGCTATGGTTCCTCCTCA
CaARF3b-Rv	CCTGAGCTTGTTCAAAGTGTCC
CaARF4a-Fw	GCTTGTGCTGGTCCTCTTACA
CaARF4a-Rv	GTGGCTGAAGATCAAAAGTTGG
CaARF4b-Fw	ACAGGTTTCCGAGGGTCTTG
CaARF4b-Rv	AGCTGACATTGGTTTTACCCCA
CaARF8a in situ-Fw	ATGAAGCTTTCAACATCAGGGTTG	Antisense probe
CaARF8a in situ-Rv	TGTAATACGACTCACTATAGGGCTCAGTATTCAAGTGAGCCAATTGAT
CaARF19b in situ-Fw	ATGAAGGCTCCTTCTAATGGTTAC
CaARF19b in situ-Rv	TGTAATACGACTCACTATAGGGCTTATCGATTAAACGAGGCTGCC
CaARF5 in situ-Fw	ATGGTTTCCTTAGAAGAAAAGGTTA
CaARF5 in situ-Rv	TGTAATACGACTCACTATAGGGCTCAAACATTGATTCCTTGCAATGCT
CaARF3b in situ-Fw	ATGGGTTTAATCGATCTTAACACT
CaARF3b in situ-Rv	TGTAATACGACTCACTATAGGGCTTAGCGCATGGCTTGAATGGA
CaARF8a in situ-Fw	TGTAATACGACTCACTATAGGGCATGAAGCTTTCAACATCAGGGTTG	Sense probe
CaARF8a in situ-Rv	TCAGTATTCAAGTGAGCCAATTGAT
CaARF19b in situ-Fw	TGTAATACGACTCACTATAGGGCATGAAGGCTCCTTCTAATGGTTAC
CaARF19b in situ-Rv	TTATCGATTAAACGAGGCTGCC
CaARF5 in situ-Fw	TGTAATACGACTCACTATAGGGCATGGTTTCCTTAGAAGAAAAGGTTA
CaARF5 in situ-Rv	TCAAACATTGATTCCTTGCAATGCT
CaARF3b in situ-Fw	TGTAATACGACTCACTATAGGGCATGGGTTTAATCGATCTTAACACT
CaARF3b in situ-Rv	TTAGCGCATGGCTTGAATGGA
ACTIN-Fw	TCGGTGGTTCCATTCTTGCT	Identification of transgenic Arabidopsis lines
ACTIN-Rv	GCTTTTTAAGCCTTTGATCTTGAGAG
MP-Fw	CACAGTCTGATCCAATAAATGG
MP-Rv	TTATGAAACAGAAGTCTTAAGATCG
T-DNA-Fw	ACCCCAGTACATTAAAAACGTC
MP-Rv2	CTGAGCTCCACCCATAACTCATATTCC
Plasmid-Fw	GTGGGATGAGCCAGGATGTG
Plasmid-Rv	TTCTTCTGCTTGTCGGCCAT

## Sheet: TableS2 ID and gene name
Table S2: CaARF family member ID and gene name.
Gene ID Cicer arietinum CDC Frontier v1.0 genome	Gene ID Cicer arietinum cv. CDC Frontier v2.0 genome	Gene ID Cicer arietinum ICC 4958 genome v3.0	Gene Name
Ca_00010	Ca_v2.0_00013.1	Ca_00021.1_v3	CaARF1
Ca_05681	Ca_v2.0_16101.1	Ca_17586.1_v3	CaARF2
Ca_06352	Ca_v2.0_17136.1	Ca_18601.1_v3	CaARF3a
Ca_00347	Ca_v2.0_00361.1	Ca_00374.1_v3	CaARF3b
Ca_14590	Ca_v2.0_19018.1	Ca_19249.1_v3	CaARF4a
Ca_02516	Ca_v2.0_02480.4	Ca_01429.1_v3	CaARF4b
Ca_10748	Ca_v2.0_11976.1	Ca_13406.1_v3	CaARF5
Ca_00467	Ca_v2.0_00487.1	Ca_00512.1_v3	CaARF6a
Ca_05025	Ca_v2.0_16652.1	Ca_18158.1_v3	CaARF6b
Ca_08872	Ca_v2.0_13478.1	Ca_15107.1_v3	CaARF8a
Ca_15694	Ca_v2.0_04419.2	Ca_05749.1_v3	CaARF8b
Ca_23296	Ca_v2.0_06339.3	Ca_07330.1_v3	CaARF9a
Ca_21948	Ca_v2.0_18169.1	Ca_11499.1_v3	CaARF9b
Ca_17636	Ca_v2.0_22283.1	Ca_30153.1_v3 Ca_23523.1_v3	CaARF9c
Ca_26121	Ca_v2.0_18983.1	Ca_19268.1_v3	CaARF10a
Ca_02541	Ca_v2.0_02504.1	Ca_01405.1_v3	CaARF10b
Ca_08488	Ca_v2.0_09394.1	Ca_10568.1_v3	CaARF16a
Ca_17136	Ca_v2.0_10265.1	Ca_11476.1_v3	CaARF16b
Ca_17624	Ca_v2.0_22297.1	Ca_23511.1_v3	CaARF16c
Ca_11175	Ca_v2.0_13607.1	Ca_25765.1_v3	CaARF17
Ca_05876	Ca_v2.0_15899.1	Ca_17415.1_v3	CaARF19a
Ca_19289	Ca_v2.0_01285.1	Ca_26724.1_v3 Ca_02237.1_v3	CaARF19b
Ca_03128	Ca_v2.0_19793.2	Ca_09317.1_v3	CaARF19c
LOC101505502	Ca_v2.0_21760.1	Ca_24096.1_v3	CaARF23
Ca_14329	Ca_v2.0_04489.1	Ca_18525.1_v3	CaARF24
Ca_10795 Ca_10792 Ca_10794 Ca_10791 Ca_10789 Ca_10790	Ca_v2.0_11931.1	Ca_13357.1_v3 Ca_13358.1_v3	CaARF25
	Ca_v2.0_11933.1		CaARF26
	Ca_v2.0_11932.1		CaARF27
	Ca_v2.0_11936.1		CaARF28
	Ca_v2.0_11937.1		CaARF29
	Ca_v2.0_11934.1		CaARF30
	Ca_v2.0_11935.1		CaARF31
	Ca_v2.0_11930.1		CaARF32

## Sheet: TableS3 Properties
Table S3: Physicochemical properties of CaARFs gene family members in chickpea.
Gene ID	Gene Name	Number of Amino Acid	Molecular Weight	Theoretical pI	Instability Index	Aliphatic Index	Grand Average of Hydropathicity
Ca_v2.0_00013.1	CaARF1	614	68791.2	5.83	67.4	67.13	-0.572
Ca_v2.0_16101.1	CaARF2	796	88626.6	6.33	56.58	68.29	-0.604
Ca_v2.0_17136.1	CaARF3a	725	80380.8	6.32	47	67.32	-0.461
Ca_v2.0_00361.1	CaARF3b	710	77763.1	6.33	51.28	69.08	-0.408
Ca_v2.0_19018.1	CaARF4a	807	89813.7	6.53	51.14	74.6	-0.398
Ca_v2.0_02480.4	CaARF4b	827	92533.6	6.84	50.19	71.63	-0.485
Ca_v2.0_11976.1	CaARF5	917	102507	5.55	53.43	75.75	-0.439
Ca_v2.0_00487.1	CaARF6a	908	100633	6.17	59.57	72.48	-0.474
Ca_v2.0_16652.1	CaARF6b	917	102746	6.17	63.43	68.15	-0.592
Ca_v2.0_13478.1	CaARF8a	853	94475	5.95	54.95	73.51	-0.485
Ca_v2.0_04419.2	CaARF8b	833	92532.9	5.95	59.15	73.4	-0.482
Ca_v2.0_06339.3	CaARF9a	671	75240.9	5.89	58.64	74.49	-0.499
Ca_v2.0_18169.1	CaARF9b	714	79854.4	8.35	48.6	74.36	-0.444
Ca_v2.0_22283.1	CaARF9c	688	77192.3	6.38	53.13	72.66	-0.542
Ca_v2.0_18983.1	CaARF10a	706	78577.2	7.03	42.04	76.88	-0.351
Ca_v2.0_02504.1	CaARF10b	719	79444.7	8.56	42.79	70.86	-0.448
Ca_v2.0_09394.1	CaARF16a	615	68403.8	7.58	49.36	65.43	-0.513
Ca_v2.0_10265.1	CaARF16b	692	77443.4	7.05	49.88	72.98	-0.489
Ca_v2.0_22297.1	CaARF16c	612	69459	7.61	53.98	68.37	-0.595
Ca_v2.0_13607.1	CaARF17	598	65906.4	6.17	46.19	68.76	-0.37
Ca_v2.0_15899.1	CaARF19a	1121	123856	6.41	62.65	72.57	-0.531
Ca_v2.0_01285.1	CaARF19b	1120	125749	6.07	68.63	67.14	-0.752
Ca_v2.0_19793.2	CaARF19c	1125	126333	6.53	67.55	70.49	-0.702
Ca_v2.0_21760.1	CaARF23	444	50818.2	5.72	41.31	81.01	-0.225
Ca_v2.0_04489.1	CaARF24	504	55425.7	6.63	43.3	80.99	-0.249
Ca_v2.0_11931.1	CaARF25	355	40082.2	6.3	59.48	91.44	-0.102
Ca_v2.0_11933.1	CaARF26	180	19614.2	6.58	63.82	84.5	-0.21
Ca_v2.0_11932.1	CaARF27	458	51524.4	5.79	56.26	84.69	-0.443
Ca_v2.0_11936.1	CaARF28	201	22186.5	6.69	58.91	95.52	-0.142
Ca_v2.0_11937.1	CaARF29	186	21292.7	10.22	66.42	81.83	-0.641
Ca_v2.0_11934.1	CaARF30	202	22505.4	5.88	46.94	81.58	-0.346
Ca_v2.0_11935.1	CaARF31	695	77306.7	6.15	51.85	107.05	0.124
Ca_v2.0_11930.1	CaARF32	132	14756	5.78	65.77	102.65	0.005

## Sheet: TableS4 Conserved domains
Table S4: Conserved domains of CaARF family proteins in chickpea.
gene ID and name	DBD	B3	PB1	MR	PLD	IDR	BRD	full length
		pfam02362	pfam02309
Ca_v2.0_11935.1 CaARF31	13-269	---	---	270-695	---	---	---	695
Ca_v2.0_13478.1 CaARF8a	22-363	129-231	720-761	364-719	435-557	2-20; 632-661; 678-692; 824-851	TLSG 659-662	858
Ca_v2.0_04419.2 CaARF8b	21-361	128-230	697-792	362-696	429-521	2-20; 663-696; 803-827	ILFG 640-643	833
Ca_v2.0_00487.1 CaARF6a	20-360	127-229	764-860	361-773	461-590; 710-749; 763-776	711-763	LLFG 695-698	908
Ca_v2.0_16652.1 CaARF6b	20-359	126-228	773-870	360-772	456-604	733-772; 877-916	LLFG 707-710	917
Ca_v2.0_15899.1 CaARF19a	35-373	141-243	1008-1094	374-1007	435-652; 682-718	2-33	---	1121
	DBD	B3	PB1	MR	PLD	IDR	BRD
		smart01019	pfam02309
Ca v2.0 11937.1 CaARF29	---	---	---	1-186	---	2-64; 81-152	---	186
Ca_v2.0_11931.1 CaARF25	34-309	---	---	310-355	---	---	---	355
Ca_v2.0_11934.1 CaARF30	22-188	127-188	---	---	---	2-21	---	202
Ca v2.0 11930.1 CaARF32	13-93	---	---	94-132	---	---	---	132
Ca_v2.0_11932.1 CaARF27	13-305	118-207	---	306-458	---	351-458	---	458
Ca_v2.0_11936.1 CaARF28	13-200	118-200	---	---	---	---	---	201
Ca v2.0 11933.1 CaARF26	48-128	---	---	129-180	---	2-42;157-180	---	180
Ca_v2.0_11976.1 CaARF5	42-379	148-249	775-899	380-774	571-604	508-598; 676-774	---	917
Ca_v2.0_01285.1 CaARF19b	20-358	126-227	990-1080	359-989	421-777	6-11; 824-872	---	1120
Ca_v2.0_19793.2 CaARF19c	20-358	126-227	993-1085	359-992	421-434; 468-777	8-12	---	1125
	DBD	B3	PB1	MR	PLD	IDR	BRD	full length
		pfam02362	pfam02309
Ca_v2.0_02480.4 CaARF4b	63-406	176-277	696-783	384-695	---	2-28; 637-671	KLFG 678-681;RLFG 732-735	827
Ca_v2.0_19018.1 CaARF4a	60-403	172-274	669-758	381-668	566-584	5-15; 613-652	KLFG 658-661;KLFG 712-715	807
Ca_v2.0_00361.1 CaARF3b	47-381	152-254	---	360-710	634-649	2-38; 540-710	RLFG 673-676	710
Ca_v2.0_17136.1 CaARF3a	42-377	148-249	---	356-725	542-544; 549-578	2-30	RVFG 650-653	725
Ca_v2.0_21760.1 CaARF23	22-357	125-226	---	334-444	---	2-12; 362-416	---	444
Ca_v2.0_16101.1 CaARF2	47-380	150-251	709-796	359-708	---	2-38; 624-631; 668-695	KLFG 640-643	796
Ca_v2.0_22283.1 CaARF9c	27-368	130-230	564-651	346-563	---	2-23; 437-562; 672-688	WLFG 482-485	688
Ca_v2.0_18169.1 CaARF9b	44-361	131-231	587-695	339-586	---	538-601	RLFG 506-509	714
Ca_v2.0_06339.3 CaARF9a	13-347	116-215	535-647	324-534	---	528-558; 649-671	RLFG 496-499	671
Ca_v2.0_00013.1 CaARF1	21-356	124-224	540-613	333-539	---	484-539	RLFG 470-473	614
Ca_v2.0_04489.1 CaARF24	10-352	112-211	---	353-504	---	445-463	MLFG 469-472	504
Ca_v2.0_13607.1 CaARF17	16-386	117-219	---	387-598	---	467-520;537-584	QLFG 530-533	598
Ca_v2.0_02504.1 CaARF10b	8-391	111-212	504-686	392-503	---	486-503	LLFG 546-549	719
Ca_v2.0_18983.1 CaARF10a	9-386	108-209	592-674	387-591	---	430-522;544-568	CLFG 532-535	706
Ca_v2.0_09394.1 CaARF16a	16-376	120-209	---	377-615	405-453	414-457;465-524; 532-615	PLFG 231-234;LLFG 528-531	615
	DBD	B3	PB1	MR	PLD	IDR	BRD-like	full length
		pfam02362	pfam02309
Ca_v2.0_10265.1 CaARF16b	20-403	130-231	596-687	404-595	---	2-17; ;525-539;555-604; 686-692	VLFG 543-546	692
Ca_v2.0_22297.1 CaARF16c	28-396	131-233	---	397-612	---	2-28;474-520;535-612	VLFG 524-527	612

## Sheet: TableS5 ChromLoc
Table S5: The location of CaARF in chickpea chromosomes.
Chromosomes	Gene ID	Gene Name	Startingsite	Stoppingpoint
Chr1	Ca_v2.0_00013.1	CaARF1	155025	161400
Chr6	Ca_v2.0_16101.1	CaARF2	5971202	5974894
Chr6	Ca_v2.0_17136.1	CaARF3a	16069034	16074901
Chr1	Ca_v2.0_00361.1	CaARF3b	2832994	2838152
Chr6	Ca_v2.0_19018.1	CaARF4a	66011218	66017725
Chr1	Ca_v2.0_02480.4	CaARF4b	50556387	50561675
Chr4	Ca_v2.0_11976.1	CaARF5	64877885	64883515
Chr1	Ca_v2.0_00487.1	CaARF6a	3851808	3858525
Chr6	Ca_v2.0_16652.1	CaARF6b	11135648	11142391
Chr5	Ca_v2.0_13478.1	CaARF8a	58664837	58673941
Chr2	Ca_v2.0_04419.2	CaARF8b	42015593	42023962
Chr3	Ca_v2.0_06339.3	CaARF9a	53875279	53880566
Chr6	Ca_v2.0_18169.1	CaARF9b	34154363	34160109
Chr7	Ca_v2.0_22283.1	CaARF9c	54764402	54769858
Chr6	Ca_v2.0_18983.1	CaARF10a	65262709	65267058
Chr1	Ca_v2.0_02504.1	CaARF10b	50745831	50749544
Chr4	Ca_v2.0_09394.1	CaARF16a	10012494	10015164
Chr4	Ca_v2.0_10265.1	CaARF16b	20016320	20019820
Chr7	Ca_v2.0_22297.1	CaARF16c	54954273	54956297
Chr5	Ca_v2.0_13607.1	CaARF17	60359662	60363606
Chr6	Ca_v2.0_15899.1	CaARF19a	4042987	4050632
Chr1	Ca_v2.0_01285.1	CaARF19b	17261722	17269719
Chr7	Ca_v2.0_19793.2	CaARF19c	3409921	3417084
Chr7	Ca_v2.0_21760.1	CaARF23	41683952	41695286
Chr2	Ca_v2.0_04489.1	CaARF24	43225989	43227738
Chr4	Ca_v2.0_11931.1	CaARF25	64443657	64446995
Chr4	Ca_v2.0_11933.1	CaARF26	64460992	64462812
Chr4	Ca_v2.0_11932.1	CaARF27	64454165	64460108
Chr4	Ca_v2.0_11936.1	CaARF28	64489978	64491745
Chr4	Ca_v2.0_11937.1	CaARF29	64493774	64495120
Chr4	Ca_v2.0_11934.1	CaARF30	64466263	64468337
Chr4	Ca_v2.0_11935.1	CaARF31	64468766	64484486
Chr4	Ca_v2.0_11930.1	CaARF32	64434231	64434983

## Sheet: TableS6 Intraspecies
Table S6: Segmentally duplicated ARF gene pairs identified in the chickpea genome.
Gene Pair	Gene A Locus	Gene A ID	Gene A Name	Gene B Locus	Gene B ID	Gene B Name	Duplication Type
1	Chr1: 50745831-50749544	Ca_v2.0_02504.1	CaARF10b	Chr4: 20016320-20019820	Ca_v2.0_10265.1	CaARF16b	Segmental
2	Chr1: 50745831-50749544	Ca_v2.0_02504.1	CaARF10b	Chr4: 10012494-10015164	Ca_v2.0_09394.1	CaARF16a	Segmental
3	Chr1: 50556387-50561675	Ca_v2.0_02480.4	CaARF4b	Chr6: 66011218-66017725	Ca_v2.0_19018.1	CaARF4a	Segmental
4	Chr1: 50745831-50749544	Ca_v2.0_02504.1	CaARF10b	Chr6: 65262709-65267058	Ca_v2.0_18983.1	CaARF10a	Segmental
5	Chr1: 17261722-17269719	Ca_v2.0_01285.1	CaARF19b	Chr7: 3409921-3417084	Ca_v2.0_19793.2	CaARF19c	Segmental
6	Chr2: 42015593-42023962	Ca_v2.0_04419.2	CaARF8b	Chr5: 58664837-58673941	Ca_v2.0_13478.1	CaARF8a	Segmental
7	Chr4: 10012494-10015164	Ca_v2.0_09394.1	CaARF16a	Chr4: 20016320-20019820	Ca_v2.0_10265.1	CaARF16b	Segmental
8	Chr4: 10012494-10015164	Ca_v2.0_09394.1	CaARF16a	Chr6: 65262709-65267058	Ca_v2.0_18983.1	CaARF10a	Segmental
9	Chr4: 20016320-20019820	Ca_v2.0_10265.1	CaARF16b	Chr6: 65262709-65267058	Ca_v2.0_18983.1	CaARF10a	Segmental
10	Chr1: 2832994-2838152	Ca_v2.0_00361.1	CaARF3b	Chr6: 16069034-16074901	Ca_v2.0_17136.1	CaARF3a	Segmental

## Sheet: TableS7 Interspecies
Table S7: Orthologous relationships of ARF genes between chickpea and two representative plants.
Gene ID		Gene ID
Cicer arietinum	Medicago truncatula	Cicer arietinum	Arabidopsis thaliana
Ca_v2.0_00013.1 CaARF1	Medtr2g005240.1 MtARF1	Ca_v2.0_17136.1 CaARF3a	AT2G33860.1 ARF3
Ca_v2.0_16101.1 CaARF2	Medtr8g100050.1 MtARF2	Ca_v2.0_00361.1 CaARF3b	AT2G33860.1 ARF3
Ca_v2.0_17136.1 CaARF3a	Medtr2g014770.1 MtARF3b	Ca_v2.0_19018.1 CaARF4a	AT5G60450.1 ARF4
Ca_v2.0_17136.1 CaARF3a	Medtr4g088210.1 MtARF3a	Ca_v2.0_02480.4 CaARF4b	AT5G60450.1 ARF4
Ca_v2.0_00361.1 CaARF3b	Medtr2g014770.1 MtARF3b	Ca_v2.0_16652.1 CaARF6b	AT1G30330.2 ARF6
Ca_v2.0_00361.1 CaARF3b	Medtr4g088210.1 MtARF3a	Ca_v2.0_04419.2 CaARF8b	AT5G37020.1 ARF8
Ca_v2.0_19018.1 CaARF4a	Medtr2g093740.1 MtARF4b	Ca_v2.0_18983.1 CaARF10a	AT2G28350.1 ARF10
Ca_v2.0_19018.1 CaARF4a	Medtr4g060460.1 MtARF4a	Ca_v2.0_02504.1 CaARF10b	AT2G28350.1 ARF10
Ca_v2.0_02480.4 CaARF4b	Medtr2g093740.1 MtARF4b	Ca_v2.0_22283.1 CaARF9c	AT2G46530.3 ARF11
Ca_v2.0_02480.4 CaARF4b	Medtr4g060460.1 MtARF4a	Ca_v2.0_22283.1 CaARF9c	AT3G61830.1 ARF18
Ca_v2.0_11976.1 CaARF5	Medtr1g024025.1 MtARF5	Ca_v2.0_13607.1 CaARF17	AT1G77850.2 ARF17
Ca_v2.0_00487.1 CaARF6a	Medtr2g018690.1 MtARF6a	Ca_v2.0_01285.1 CaARF19b	AT1G19220.1 ARF19
Ca_v2.0_16652.1 CaARF6b	Medtr8g079492.1 MtARF6b	Ca_v2.0_01285.1 CaARF19b	AT5G20730.1 ARF7
Ca_v2.0_13478.1 CaARF8a	Medtr3g064050.1 MtARF8a	Ca_v2.0_19793.2 CaARF19c	AT1G19220.1 ARF19
Ca_v2.0_13478.1 CaARF8a	Medtr5g076270.1 MtARF8b	Ca_v2.0_19793.2 CaARF19c	AT5G20730.1 ARF7
Ca_v2.0_04419.2 CaARF8b	Medtr3g064050.1 MtARF8a
Ca_v2.0_04419.2 CaARF8b	Medtr5g076270.1 MtARF8b
Ca_v2.0_18983.1 CaARF10a	Medtr1g064430.1 MtARF16b
Ca_v2.0_18983.1 CaARF10a	Medtr1g094960.1 MtARF16a
Ca_v2.0_18983.1 CaARF10a	Medtr2g094570.1 MtARF10b
Ca_v2.0_18983.1 CaARF10a	Medtr4g058930.1 MtARF10a
Ca_v2.0_18983.1 CaARF10a	Medtr7g101275.1 MtARF16c
Ca_v2.0_02504.1 CaARF10b	Medtr1g064430.1 MtARF16b
Ca_v2.0_02504.1 CaARF10b	Medtr1g094960.1 MtARF16a
Ca_v2.0_02504.1 CaARF10b	Medtr2g094570.1 MtARF10b
Ca_v2.0_02504.1 CaARF10b	Medtr4g058930.1 MtARF10a
Ca_v2.0_02504.1 CaARF10b	Medtr7g101275.1 MtARF16c
Ca_v2.0_06339.3 CaARF9a	Medtr7g062540.1 MtARF9a
Ca_v2.0_18169.1 CaARF9b	Medtr4g021580.1 MtARF9b
Ca_v2.0_22283.1 CaARF9c	Medtr8g027440.1 MtARF9c
Ca_v2.0_09394.1 CaARF16a	Medtr1g094960.1 MtARF16a
Ca_v2.0_09394.1 CaARF16a	Medtr2g094570.1 MtARF10b
Ca_v2.0_09394.1 CaARF16a	Medtr4g058930.1 MtARF10a
Ca_v2.0_10265.1 CaARF16b	Medtr1g064430.1 MtARF16b
Ca_v2.0_10265.1 CaARF16b	Medtr1g094960.1 MtARF16a
Ca_v2.0_10265.1 CaARF16b	Medtr2g094570.1 MtARF10b
Ca_v2.0_10265.1 CaARF16b	Medtr4g058930.1 MtARF10a
Ca_v2.0_10265.1 CaARF16b	Medtr7g101275.1 MtARF16c
Ca_v2.0_13607.1 CaARF17	Medtr3g073420.1 MtARF17
Ca_v2.0_13607.1 CaARF17	Medtr5g060630.1 MtARF29
Ca_v2.0_15899.1 CaARF19a	Medtr8g101360.1 MtARF19a
Ca_v2.0_01285.1 CaARF19b	Medtr2g043250.1 MtARF19b
Ca_v2.0_01285.1 CaARF19b	Medtr4g124900.1 MtARF19c
Ca_v2.0_19793.2 CaARF19c	Medtr2g043250.1 MtARF19b
Ca_v2.0_19793.2 CaARF19c	Medtr4g124900.1 MtARF19c
Ca_v2.0_21760.1 CaARF23	Medtr8g446900.1 MtARF18

## Sheet: TableS8 CisDetails
Table S8: Detailed Information on the Analysis of Cis-acting Elements in Chickpea ARF Family Genes.
function	Element type	Sequence	Length	Number	function
Hormonal response	TGA-element	AACGAC	6	16	AR
	AuxRR-core	GGTCCAT	7	3
	AuxRE	TGTCTCAATAAG	12	1
	TGACG-motif	TGACG	5	29	MR
	CGTCA-motif	CGTCA	5	29
	P-box	CCTTTTG	7	11	GR
	TATC-box	TATCCCA	7	4
	GARE-motif	TCTGTTG	7	6
	ABRE	ACGTG	5	26	AAR
	ABRE	GCAACGTGTC	10	2
	ABRE	CACGTG	6	3
	ABRE	CGTACGTGCA	10	1
	ABRE	TACGGTC	7	2
	TCA-element	CCATCTTTTT	10	18	SAR
	TCA-element	TCAGAAGAGG	10	2
light responsive	Box 4	ATTAAT	6	171	light responsive
	GT1-motif	GGTTAA	6	39
	TCT-motif	TCTTAC	6	23
	G-Box	CACGTT	6	17
	AE-box	AGAAACAA	8	16
	chs-CMA1a	TTACTTAA	8	16
	GT1-motif	GGTTAAT	7	15
	GA-motif	ATAGATAA	8	11
	LAMP-element	CTTTATCA	8	10
	G-box	CACGAC	6	8
	ATCT-motif	AATCTAATCC	10	7
	TCCC-motif	TCTCCCT	7	6
	Sp1	GGGCGG	6	6
	AT1-motif	AATTATTTTTTATT	14	6
	MRE	AACCTAA	7	6
	G-box	CACGTC	6	5
	chs-CMA2a	TCACTTGA	8	5
	AE-box	AGAAACTT	8	5
	GATA-motif	AAGGATAAGG	10	4
	I-box	TGATAATGT	9	3
	GATA-motif	GATAGGA	7	3
	G-box	TACGTG	6	3
	Gap-box	CAAATGAA(A/G)A	9	3
	GATA-motif	AAGATAAGATT	11	3
	GATA-motif	GATAGGG	7	3
	GT1-motif	GTGTGTGAA	9	3
	ACE	CTAACGTATT	10	3
	Box II	TGGTAATAA	9	2
	AAAC-motif	CAATCAAAACCT	12	2
	G-box	TAACACGTAG	10	2
	I-box	AAGATAAGGCT	11	2
	G-Box	CACGTG	6	2
	I-box	cCATATCCAAT	11	2
	3-AF1 binding site	TAAGAGAGGAA	11	2
	CAG-motif	GAAAGGCAGAC	11	2
	I-box	atGATAAGGTC	11	1
	GATT-motif	CTCCTGATTAGC	12	1
	L-box	ATCCCACCTAC	11	1
	I-box	AGATAAGG	8	1
	G-box	tgACACGTGGCA	12	1
	G-box	ACACGTGGC	9	1
	Box II	ACACGTTGT	9	1
	I-box	gGATAAGGTG	10	1
	G-box	TAAACGTG	8	1
Stress response	TC-rich repeats	ATTCTCTAAC	10	7	DSR
	TC-rich repeats	GTTTTCTTAC	10	3
	MBS	CAACTG	6	17	DI
	LTR	CCGAAA	6	9	LTR
	ARE	AAACCA	6	66	AI
	GC-motif	CCCCCG	6	1	ASI
	WUN-motif	AAATTTCCT	9	1	WR
	AT-rich sequence	TAAAATACT	9	4	MEMA
Core transcriptional regulatory elements	HD-Zip 3	GTAAT(G/C)ATTAC	10	3	PBS
	Box III	atCATTTTCACt	12	1
	CAAT-box	CAAAT	5	357	PE
	CAAT-box	CCAAT	5	136
	CAAT-box	TGCCAAC	7	2
	CAAT-box	CAACCAACTCC	11	2
	CAAT-box	AGCTCAATTTCA	12	1
	CAAT-box	TGCAAATCT	9	1
	TATA-box	TATA	4	740	CP
	TATA-box	TATAA	5	263
	TATA-box	ATATAT	6	191
	TATA-box	TATATA	6	150
	TATA-box	ATATAA	6	149
	TATA-box	TATAAA	6	135
	TATA-box	ATTATA	6	102
	TATA-box	TATAAAA	7	67
	TATA-box	TATTTAAA	8	58
	TATA-box	TATATAA	7	43
	TATA-box	TACAAAA	7	42
	TATA-box	TATACA	6	40
	TATA-box	TATAAAT	7	38
	TATA-box	ccTATAAAaa	10	22
	TATA-box	TATATTTATATTT	13	20
	TATA-box	TATAAATA	8	17
	TATA-box	taTATAAAtc	10	16
	TATA-box	TACATAAA	8	10
	TATA-box	TATAAGAA	8	4
	TATA-box	taTATAAAg	9	3
	TATA-box	TAAAGATT	8	2
	TATA-box	tcTATAAATAgg	12	1
Growth and development response	MSA-like	TCCAACGGT	9	2	CCR
	RY-element	CATGCATG	8	1	SSR
	GCN4_motif	TGAGTCA	7	12	EE
	circadian	CAAAGATATC	10	7	CC
	CAT-box	GCCACT	6	6	ME
	HD-Zip 1	CAAT(A/T)ATTG	8	2	DPMC
	O2-site	GATGA(C/T)(A/G)TG(A/G)	7	1	ZMR
	O2-site	GATGATGTGG	10	5
	O2-site	GTTGACGTGA	10	1
	MBSI	TTTTTACGGTTA	12	2	FBGR
	MBSI	aaaAaaC(G/C)GTTA	11	4
	CCAAT-box	CAACGG	6	8	MYBHv1
	AT-rich element	ATAGAAATCAA	11	6	ATBP-1
	3-AF3 binding site	CACTATCTAAC	11	1	CMA3

## Sheet: TableS9 CisStats
Table S9: Statistics of cis-acting elements in chickpea ARF family genes.
gene ID	AR	MR	GR	AAR	SAR	LR	DSR	DI	LTR	AI	ASI	WR	MEMA	PBS	PE	CP	CCR	SSR	EE	CC	ME	DPMC	ZMR	FBGR	MYBHv1	ATBP-1	CMA3
CaARF1	0	2	1	0	1	16	1	0	1	0	0	0	0	0	13	57	0	0	0	2	1	0	0	0	0	0	0
CaARF2	1	2	0	2	0	17	0	1	0	2	0	0	0	1	16	56	0	0	0	0	0	0	0	0	0	0	0
CaARF3a	2	2	2	1	0	14	0	0	0	1	0	1	1	0	11	45	0	0	1	0	0	0	0	1	0	0	0
CaARF3b	1	0	1	1	0	15	0	1	0	2	0	0	0	0	19	80	0	0	0	0	0	0	0	0	0	0	0
CaARF4a	0	0	2	1	1	14	1	3	0	1	0	0	1	0	17	64	0	0	0	0	1	0	1	1	0	0	0
CaARF4b	0	0	1	0	1	10	0	1	0	4	0	0	0	0	20	68	0	0	0	0	0	0	2	0	0	0	0
CaARF5	1	4	0	1	0	11	0	0	0	2	0	0	0	0	11	111	0	0	0	0	0	0	0	0	0	0	0
CaARF6a	0	2	0	3	0	18	0	1	0	1	0	0	0	0	9	73	0	0	0	0	0	0	0	0	0	0	0
CaARF6b	1	2	0	0	0	7	0	0	0	5	0	0	0	0	9	28	0	1	0	0	1	0	0	1	1	1	0
CaARF8a	0	2	0	2	1	18	0	0	1	3	1	0	0	0	13	59	1	0	0	0	0	0	0	1	2	0	0
CaARF8b	5	2	0	1	2	10	0	0	0	3	0	0	0	0	16	41	1	0	0	0	0	0	1	0	2	0	0
CaARF9a	0	0	0	2	0	13	2	2	0	2	0	0	0	0	15	42	0	0	1	1	0	0	0	0	0	0	0
CaARF9b	0	2	1	0	0	12	1	0	0	1	0	0	0	0	20	33	0	0	0	0	0	0	0	0	0	0	0
CaARF9c	2	2	0	1	1	9	0	0	0	1	0	0	0	0	15	60	0	0	0	0	0	0	0	0	0	1	0
CaARF10a	1	2	2	1	0	11	0	1	0	3	0	0	0	0	15	48	0	0	0	0	1	0	0	0	0	0	0
CaARF10b	0	0	0	0	2	9	2	1	0	3	0	0	1	0	10	87	0	0	0	1	0	0	1	0	0	0	0
CaARF16a	0	4	1	0	0	14	1	0	0	0	0	0	0	1	9	88	0	0	1	0	0	0	0	0	0	0	0
CaARF16b	0	0	0	3	0	18	0	1	0	0	0	0	0	0	11	34	0	0	2	1	0	0	0	1	1	0	0
CaARF16c	0	2	0	2	0	21	0	0	0	4	0	0	1	0	15	52	0	0	1	0	0	0	0	0	1	0	0
CaARF17	0	0	2	2	2	11	0	0	1	0	0	0	0	1	12	41	0	0	0	1	0	0	1	0	0	0	0
CaARF19a	1	4	0	0	0	8	1	0	0	1	0	0	0	0	18	46	0	0	1	0	0	1	0	0	0	1	0
CaARF19b	0	0	2	0	0	14	0	0	0	4	0	0	0	0	12	78	0	0	0	1	1	0	1	0	0	0	0
CaARF19c	0	0	1	0	0	7	0	1	1	5	0	0	0	0	18	33	0	0	0	0	0	0	0	0	0	0	0
CaARF23	2	2	0	1	0	11	1	0	1	3	0	0	0	0	13	45	0	0	2	0	1	0	0	0	0	1	0
CaARF24	1	2	1	0	0	8	0	0	0	4	0	0	0	0	20	35	0	0	0	0	0	0	0	0	0	1	1
CaARF25	1	2	1	1	2	16	0	0	0	1	0	0	0	1	13	100	0	0	0	0	0	0	0	0	0	0	0
CaARF26	1	4	2	1	1	12	0	1	2	2	0	0	0	0	12	88	0	0	1	0	0	0	1	0	0	0	0
CaARF27	0	0	0	1	1	15	0	0	1	2	0	0	0	0	21	72	0	0	0	0	0	0	0	0	0	0	0
CaARF28	0	2	0	2	2	17	0	0	0	1	0	0	0	0	21	109	0	0	1	0	0	0	0	1	0	0	0
CaARF29	0	0	1	2	0	13	1	3	1	2	0	0	0	0	15	56	0	0	1	0	0	0	0	0	0	0	0
CaARF30	0	4	0	0	1	13	0	1	0	1	0	0	0	0	16	66	0	0	0	0	0	0	0	0	0	0	0
CaARF31	0	4	0	1	1	14	0	0	0	2	0	0	0	0	15	86	0	0	0	0	0	1	0	0	1	0	0
CaARF32	0	4	0	0	1	10	0	0	0	1	0	0	0	0	30	132	0	0	1	0	0	0	0	1	0	1	0

## Sheet: TableS10 Expression profiles
Table S10: Expression profiles of the CaARF family in different tissues of chickpea.
Gene ID	Gene Name	Identifier	Putative function	length	Shoot	Root	Mature leaf	Flower bud	Young pod
Ca_v2.0_22283.1	CaARF9c	TC08183	auxin response factor 9 (ARF9).	3514	15.7	11.8	23.2	43.2	7.3
Ca_v2.0_22283.1	CaARF9c	TC08182	auxin response factor 9 (ARF9).	2386	0	0	0	13	0
Ca_v2.0_19793.2	CaARF19c	TC04651	Putative auxin response factor	4314	78.2	188.7	38.7	168.6	29.3
Ca_v2.0_16101.1	CaARF2	TC16024	Putative auxin response factor	3414	192.2	519	147.2	354.6	303.9
Ca_v2.0_06339.3	CaARF9a	TC10092	auxin response factor 9 (ARF9).	2618	31.3	212.3	0	173	11
Ca_v2.0_18169.1	CaARF9b	TC03122	auxin response factor 9 (ARF9).	2667	33.5	118	15.5	86.5	22
Ca_v2.0_21760.1	CaARF23	TC11909	Putative auxin response factor	1495	29.1	165.1	15.5	43.2	43.9
Ca_v2.0_00013.1	CaARF1	TC10090	auxin response factor family protein	2882	62.6	188.7	0	129.7	87.9
Ca_v2.0_18983.1	CaARF10a	TC05194	Involved in root cap cell differentiation.	1299	2.2	23.6	0	0	0
Ca_v2.0_02504.1	CaARF10b	TC08558	Involved in root cap cell differentiation	1280	6.7	11.8	0	13	3.7
Ca_v2.0_13607.1	CaARF17	TC02346	Posttranscriptionally regulated by miR160	2225	6.7	0	7.8	51.9	3.7
Ca_v2.0_09394.1	CaARF16a	TC11547	Auxin response factor	861	6.7	0	0	4.3	0
Ca_v2.0_10265.1	CaARF16b	TC05196	Involved in root cap cell differentiation	1657	15.7	11.8	7.8	30.3	3.7
Ca_v2.0_04489.1	CaARF24	TC13573	Posttranscriptionally regulated by miR160	847	0	0	0	13	0
Ca_v2.0_16652.1	CaARF6b	TC08378	auxin response factor family protein	3973	152	129.8	15.5	302.7	131.8
Ca_v2.0_00487.1	CaARF6a	TC08121	auxin response factor family protein	3659	140.8	129.8	38.7	263.8	205
Ca_v2.0_16652.1	CaARF6b	TC08121	auxin response factor family protein	3659	140.8	129.8	38.7	263.8	205
Ca_v2.0_00487.1	CaARF6a	TC08378	auxin response factor family protein	3973	152	129.8	15.5	302.7	131.8
Ca_v2.0_04419.2	CaARF8b	TC08140	auxin response factor family protein	3295	38	0	0	121.1	175.7
Ca_v2.0_13478.1	CaARF8a	TC02631	auxin response factor family protein	3171	33.5	47.2	0	237.8	139.1
Ca_v2.0_17136.1	CaARF3a	TC04009	ETTIN	2669	26.8	35.4	0	82.2	98.8
Ca_v2.0_00361.1	CaARF3b	TC04777	ETTIN	2541	26.8	23.6	0	125.4	33
Ca_v2.0_19018.1	CaARF4a	TC02417	Putative ARF transcription factor family protein	1757	11.2	11.8	7.8	34.6	0
Ca_v2.0_02480.4	CaARF4b	TC01057	Putative ARF transcription factor family protein	2293	20.1	0	0	17.3	22
Ca_v2.0_11976.1	CaARF5	TC03708	transcription factor (IAA24)	3113	31.3	11.8	0	103.8	109.8
Ca_v2.0_15899.1	CaARF19a	TC12151	Putative auxin response factor	4194	118.5	106.2	46.5	73.5	76.9
Ca_v2.0_01285.1	CaARF19b	TC08151	Putative auxin response factor	4468	82.7	129.8	7.8	86.5	73.2
